# Supplementary material for: The I148M PNPLA3 Variant Forces Progressive Portal MASLD by Spatially Perturbing Metabolic Pathways Across Liver Zones
Source: Int J Mol Sci. 2026 Feb 6;27(3):1601. doi: 10.3390/ijms27031601 (PMC12897613; doi:10.3390/ijms27031601)
Supplement: Supplementary file 1 [file ijms-27-01601-s001.zip]

Archive with 1 entries (1 files):
- ijms-4089114-supplementary.pdf
